# Supplementary material for: Polymorphic Transformation and Magnetic Properties of Rapidly Solidified Fe26.7Co26.7Ni26.7Si8.9B11.0 High-Entropy Alloys
Source: Materials (Basel). 2019 Feb 15;12(4):590. doi: 10.3390/ma12040590 (PMC6416621; doi:10.3390/ma12040590)
Supplement: Supplementary file 1 [file materials-12-00590-s001.zip]

Archive with 1 entries (1 files):
- materials-428163-SI.pdf
